# Supplementary material for: Association of Serum Extracellular Vesicle miRNAs with Cognitive Functioning and Quality of Life in Parkinson’s Disease
Source: Biomolecules. 2024 Aug 13;14(8):1000. doi: 10.3390/biom14081000 (PMC11352584; doi:10.3390/biom14081000)
Supplement: Supplementary file 1 [file biomolecules-14-01000-s001.zip]

Archive with 1 entries (1 files):
- biomolecules-3122251-supplementary.pdf
